# Supplementary material for: Programmed disassembly of a microtubule-based membrane protrusion network coordinates 3D epithelial morphogenesis in Drosophila
Source: EMBO J. 2024 Jan 23;43(4):5. doi: 10.1038/s44318-023-00025-w (PMC10897427; doi:10.1038/s44318-023-00025-w)
Supplement: Supplementary file 5 — Movie EV5 [file 44318_2023_25_MOESM5_ESM.zip]

Archive with 5 entries (4 files):
- Movie EV5/
- Movie EV5/Movie EV5.mp4
- __MACOSX/Movie EV5/._Movie EV5.mp4
- Movie EV5/Movie EV5 legend.docx
- __MACOSX/Movie EV5/._Movie EV5 legend.docx
