# Supplementary material for: Programmed disassembly of a microtubule-based membrane protrusion network coordinates 3D epithelial morphogenesis in Drosophila
Source: EMBO J. 2024 Jan 23;43(4):5. doi: 10.1038/s44318-023-00025-w (PMC10897427; doi:10.1038/s44318-023-00025-w)
Supplement: Supplementary file 6 — Movie EV6 [file 44318_2023_25_MOESM6_ESM.zip]

Archive with 5 entries (4 files):
- Movie EV6/
- Movie EV6/Movie EV6.mp4
- __MACOSX/Movie EV6/._Movie EV6.mp4
- Movie EV6/Movie EV6 legend.docx
- __MACOSX/Movie EV6/._Movie EV6 legend.docx
