# Supplementary material for: Programmed disassembly of a microtubule-based membrane protrusion network coordinates 3D epithelial morphogenesis in Drosophila
Source: EMBO J. 2024 Jan 23;43(4):5. doi: 10.1038/s44318-023-00025-w (PMC10897427; doi:10.1038/s44318-023-00025-w)
Supplement: Supplementary file 7 — Source Data Fig. 5 [file 44318_2023_25_MOESM7_ESM.xlsx]

## Sheet: Fig. 5D
Time (min)	Number of mitotic cells in the dorsal layer					Number of mitotic cells in the ventral layer					Interepithelial MTs
0	0	0	0	0	0	0	0	0	0	0	0.536364	0.627687	0.448899	0.518532	0.542696												0.416675
	0	0	0	0	0	0	0	0	0	0	0.545446	0.624114	0.455947	0.51203	0.522749												0.406255
	0	0	0	0	0	0	0	0	0	0	0.558285	0.590695	0.439792	0.486804	0.528652												0.396986
	0	0	0	0	0	0	0	0	0	0	0.545329	0.562582	0.431135	0.466034	0.508458												0.3996
	0	0	0	0	0	0	0	0	0	0	0.497076	0.55602	0.406673	0.445269	0.498646												0.397539
25	0	0	0	0	0	0	0	0	0	0	0.465626	0.525258	0.407767	0.420617	0.505466												0.371414
	0	0	0	0	0	0	0	0	0	0	0.473215	0.50295	0.401094	0.409772	0.480737												0.379473
	0	0	0	0	0	0	0	0	0	0	0.455477	0.49208	0.397096	0.399754	0.493511												0.369658
	0	0	0	0	0	0	0	0	0	0	0.460841	0.462879	0.37567	0.380562	0.481372												0.372775
	0	0	0	0	0	0	0	0	0	0	0.457847	0.461019	0.363705	0.37309	0.45384												0.370781
50	0	0	0	0	0	1	0	0	0	0	0.449358	0.454651	0.36149	0.367413	0.4508												0.365363
	0	0	0	0	1	1	0	0	1	0	0.434713	0.447217	0.340117	0.349845	0.435026												0.3514
	0	0	0	0	1	1	0	0	1	0	0.432514	0.417031	0.331356	0.321864	0.437056												0.344037
	0	0	0	0	1	1	1	0	1	2	0.43403	0.40175	0.321939	0.318609	0.42759												0.342956
	0	2	0	0	2	1	1	0	2	3	0.421933	0.399673	0.313743	0.32503	0.42167												0.336436
75	0	2	0	0	2	2	1	0	3	3	0.416566	0.396894	0.299345	0.344273	0.415818												0.325511
	0	2	0	0	3	2	3	0	4	3	0.421716	0.370939	0.304222	0.339799	0.398715												0.320398
	0	4	0	0	4	3	4	0	6	3	0.408387	0.352554	0.306327	0.3471	0.372321												0.317796
	0	4	1	1	7	5	4	0	10	4	0.398995	0.341739	0.296845	0.339486	0.3659												0.309747
	0	5	1	2	11	6	5	0	14	6	0.386637	0.333179	0.289214	0.318355	0.35964												0.304813
100	0	7	1	2	15	8	5	0	17	9	0.369465	0.334595	0.273776	0.320846	0.364598												0.303716
	0	7	1	3	15	8	8	0	20	11	0.364383	0.335714	0.267518	0.323081	0.370272												0.299037
	0	11	1	5	18	10	8	0	24	14	0.375689	0.333248	0.258997	0.302893	0.358411												0.291482
	1	13	3	11	21	14	11	0	25	16	0.349074	0.324426	0.249252	0.284993	0.348552												0.284638
	2	13	6	11	24	22	11	0	30	17	0.348791	0.32621	0.246482	0.274196	0.338646												0.290036
125	4	20	7	11	31	22	14	0	32	20	0.349681	0.333645	0.244685	0.283623	0.328923												0.282744
	6	27	9	13	37	24	15	0	34	26	0.335934	0.32706	0.239357	0.286948	0.314564												0.271824
	9	33	14	20	43	27	16	0	39	29	0.318664	0.321103	0.237927	0.297195	0.321088												0.263898
	11	36	17	22	52	28	25	0	46	37	0.306176	0.319188	0.233034	0.290727	0.306987												0.262791
	13	44	20	26	57	32	29	1	48	45	0.294674	0.318145	0.231846	0.280241	0.304374												0.261483
150	15	46	20	30	74	36	33	1	56	49	0.289147	0.307484	0.218763	0.275502	0.293862												0.254112
	19	46	24	36	84	39	37	1	67	54	0.282936	0.313492	0.207423	0.276411	0.291107												0.250589
	24	54	28	41	93	42	39	2	78	58	0.277349	0.31641	0.215551	0.282598	0.286293												0.252132
	32	60	29	49	111	45	43	4	86	67	0.278201	0.29188	0.21042	0.274531	0.287467												0.247889
	35	62	37	56	121	49	46	8	92	74	0.259654	0.289064	0.211933	0.276916	0.271253												0.241801
175	38	70	39	71	126	52	47	8	101	81	0.261186	0.278884	0.214365	0.264883	0.265239												0.235072
	49	75	45	85	141	53	49	15	112	94	0.245817	0.272529	0.217787	0.264799	0.265411												0.228543
	55	83	54	92	150	61	55	17	120	99	0.244935	0.269673	0.204071	0.265422	0.280723												0.218988
	62	89	57	98	160	67	59	22	124	109	0.239015	0.257021	0.210949	0.260154	0.280223												0.221373
	69	99	70	110	167	78	66	27	134	116	0.227646	0.262053	0.201296	0.259316	0.277259												0.209324
200	76	103	73	121	176	84	69	33	143	120	0.224953	0.261619	0.203642	0.240807	0.2629												0.202718
	84	110	79	127	196	90	71	37	152	126	0.221351	0.264517	0.204112	0.23882	0.267752												0.198036
	98	118	84	138	220	97	74	41	161	131	0.218129	0.265385	0.194059	0.240498	0.249545												0.198109
	103	126	93	151	229	107	81	43	167	138	0.229453	0.271614	0.203008	0.244838	0.243075												0.190246
	113	134	102	157	233	114	86	45	175	142	0.204406	0.268006	0.193704	0.246542	0.250026												0.192028
225	124	145	104	168	236	120	84	46	179	152	0.205596	0.271731	0.197846	0.255143	0.247526												0.185058
	132	156	110	177	248	121	88	47	187	157	0.207906	0.266461	0.203348	0.253956	0.249213												0.182409
	146	169	113	183	253	125	91	47	189	159	0.200884	0.279476	0.210316	0.254853	0.252054												0.184321
