# Supplementary material for: Programmed disassembly of a microtubule-based membrane protrusion network coordinates 3D epithelial morphogenesis in Drosophila
Source: EMBO J. 2024 Jan 23;43(4):5. doi: 10.1038/s44318-023-00025-w (PMC10897427; doi:10.1038/s44318-023-00025-w)
Supplement: Supplementary file 8 — Source Data Fig. 6 [file 44318_2023_25_MOESM8_ESM.xlsx]

## Sheet: Fig. 6A
Time (min)	Number of mitotic cells in the dorsal layer					Number of mitotic cells in the ventral layer					Interepithelial MTs
0	0	0	0	0	0	0	0	0	0	0	0.49942	0.406324	0.379464	0.348713	0.559845
	0	0	0	0	0	0	0	0	0	0	0.498057	0.430913	0.371502	0.341749	0.595808
	0	0	0	0	0	0	0	0	0	0	0.507128	0.402751	0.378269	0.351961	0.561037
	0	0	0	0	0	0	0	0	0	0	0.503165	0.403951	0.381972	0.337213	0.563376
	0	0	0	0	0	0	0	0	0	0	0.496412	0.400899	0.363619	0.340923	0.578612
25	0	0	0	0	0	0	0	0	0	0	0.489059	0.402362	0.364424	0.322751	0.586173
	0	0	0	0	0	0	0	0	0	0	0.482076	0.407368	0.358481	0.318635	0.560095
	0	0	0	0	0	0	0	0	0	0	0.491306	0.404945	0.354458	0.305112	0.569829
	0	0	0	0	0	0	0	0	0	0	0.485077	0.404355	0.345293	0.302849	0.583726
	0	0	0	0	0	0	0	0	0	0	0.492266	0.393939	0.345806	0.299073	0.581322
50	0	0	0	0	0	0	0	0	0	0	0.478382	0.39656	0.340968	0.296544	0.581846
	0	0	0	0	0	0	0	0	0	0	0.466669	0.38707	0.355703	0.285714	0.558555
	0	0	0	0	0	0	0	0	0	0	0.474208	0.3768	0.359987	0.271579	0.581584
	0	0	0	0	0	0	0	0	0	0	0.463594	0.371659	0.352994	0.264973	0.564783
	0	0	0	0	0	0	0	0	0	0	0.465806	0.360262	0.325359	0.270772	0.554885
75	0	0	0	0	0	0	0	0	0	0	0.456428	0.346552	0.342607	0.264735	0.55249
	0	0	0	0	0	0	0	0	0	0	0.455938	0.33896	0.335312	0.268786	0.549887
	0	0	0	0	0	0	0	0	0	0	0.457181	0.33378	0.331411	0.260483	0.546733
	0	0	0	0	0	0	0	0	0	0	0.452157	0.337764	0.327509	0.253069	0.558857
	0	0	0	0	0	0	0	0	0	0	0.438097	0.329882	0.326408	0.247843	0.54537
100	1	0	0	0	0	0	0	0	0	0	0.4455	0.312194	0.319499	0.241914	0.544694
	1	0	0	0	0	0	0	0	0	0	0.446623	0.305905	0.298304	0.23513	0.566592
	1	0	0	0	0	0	0	0	0	0	0.442867	0.293716	0.310798	0.231662	0.566953
	1	0	0	0	0	0	0	0	0	0	0.442359	0.287348	0.310246	0.230775	0.57259
	2	0	0	0	0	3	0	0	0	0	0.445206	0.322834	0.356591	0.251469	0.575565
125	3	0	0	0	0	3	0	0	0	0	0.446791	0.310104	0.354951	0.253624	0.574469
	5	0	0	0	0	6	0	0	0	0	0.442222	0.299885	0.356838	0.247315	0.575398
	8	0	0	0	0	8	0	0	0	0	0.439195	0.299023	0.363311	0.239224	0.585083
	9	1	0	0	0	8	0	0	0	0	0.4375	0.284994	0.359665	0.24078	0.594961
	10	1	0	0	0	10	0	0	0	0	0.435616	0.276717	0.350751	0.248649	0.600128
150	12	2	0	0	0	10	0	0	0	0	0.433284	0.262198	0.346338	0.237669	0.602874
	14	2	0	0	0	11	0	0	0	0	0.432265	0.255832	0.32826	0.237838	0.603942
	23	2	0	0	0	14	0	0	0	0	0.42363	0.253064	0.322307	0.241176	0.613463
	27	3	0	0	0	18	0	0	0	0	0.418097	0.240368	0.321084	0.248749	0.60845
	30	3	0	0	0	22	0	0	0	0	0.425919	0.237327	0.306683	0.252714	0.60287
175	33	3	0	0	0	30	0	0	0	0	0.409349	0.233076	0.304388	0.250107	0.596339
	36	3	0	0	1	31	0	0	0	0	0.403601	0.226247	0.299262	0.259901	0.594305
	39	4	0	0	1	31	0	0	0	0	0.403686	0.237968	0.291765	0.254279	0.594821
	41	4	0	0	1	32	0	0	0	0	0.394189	0.238085	0.285323	0.239315	0.604703
	43	4	0	0	1	37	0	0	0	0	0.389589	0.228479	0.28012	0.236597	0.606643
200	43	4	0	0	1	39	0	0	0	0	0.385399	0.231689	0.273899	0.226118	0.586195
	43	6	0	0	1	39	1	0	0	0	0.379205	0.231405	0.276769	0.246594	0.586979
	43	6	0	0	1	39	1	0	0	0	0.376592	0.230737	0.271876	0.235281	0.595553
	43	8	0	0	1	39	1	0	0	0	0.37447	0.237476	0.279051	0.242155	0.594203
	44	9	0	0	1	39	1	0	0	0	0.365811	0.248659	0.276837	0.240838	0.585714
225	44	9	0	0	1	39	1	0	0	0	0.357993	0.251149	0.27774	0.231964	0.576197
	46	10	0	0	1	40	1	0	0	0	0.360884	0.247648	0.276463	0.231837	0.577715
	50	13	0	0	1	40	1	0	0	0	0.353967	0.255189	0.275725	0.229484	0.575352

## Sheet: Fig. 6B
Time (min)	Number of mitotic cells in the dorsal layer					Number of mitotic cells in the ventral layer					Interepithelial MTs
0	0	0	0	0		0	0	0	0		0.423392	0.369865	0.160852	0.238952
	0	0	0	0		0	0	0	0		0.397095	0.361148	0.141846	0.248322
	0	0	0	0		0	0	0	0		0.404969	0.348114	0.133196	0.276096
	0	0	0	0		0	0	0	0		0.404094	0.338245	0.124115	0.242098
	0	0	0	0		0	0	0	1		0.412323	0.323688	0.132738	0.201574
25	0	0	0	0		0	0	0	2		0.415786	0.31934	0.12918	0.214436
	0	0	0	0		0	0	0	3		0.409925	0.313695	0.121153	0.194591
	0	0	0	0		0	0	0	3		0.39806	0.30286	0.114236	0.22085
	0	0	0	0		0	0	0	5		0.39803	0.287535	0.114135	0.196208
	0	0	0	0		0	0	0	6		0.399132	0.276256	0.112278	0.197159
50	0	0	0	0		0	0	0	6		0.399768	0.270259	0.109995	0.197791
	2	0	0	1		0	0	0	6		0.39641	0.263473	0.108961	0.193457
	2	0	0	1		2	0	0	7		0.395956	0.261731	0.10727	0.188923
	2	0	0	2		2	0	0	7		0.392216	0.254583	0.107914	0.187341
	4	0	0	4		3	0	0	9		0.3911	0.246634	0.111226	0.185642
75	4	0	0	6		6	0	0	10		0.395833	0.240166	0.114803	0.183566
	7	0	0	8		12	0	0	11		0.389408	0.230115	0.113496	0.183598
	7	0	0	13		13	1	0	14		0.381042	0.227782	0.113755	0.189084
	12	0	0	16		14	1	0	16		0.365773	0.226585	0.119016	0.180274
	14	0	0	18		17	1	0	22		0.361179	0.217527	0.112392	0.176119
100	15	0	0	22		20	2	0	26		0.3522	0.210716	0.110687	0.173057
	18	0	0	26		22	2	0	29		0.347155	0.202948	0.116756	0.172814
	22	0	0	26		26	4	0	31		0.334409	0.194553	0.121754	0.164508
	23	0	0	30		29	4	1	37		0.328273	0.191234	0.117764	0.157577
	28	0	0	37		35	4	2	39		0.328299	0.17984	0.114557	0.15857
125	29	1	0	42		37	5	3	44		0.316118	0.172316	0.114689	0.166258
	31	1	0	44		41	5	3	50		0.303081	0.179036	0.117816	0.163362
	33	2	0	51		42	7	4	55		0.304328	0.176454	0.119598	0.162543
	34	2	1	59		45	8	7	63		0.295555	0.172154	0.118213	0.160269
	39	3	1	66		52	11	9	70		0.288569	0.168565	0.112722	0.157435
150	44	9	2	79		60	14	13	77		0.281219	0.164777	0.109771	0.15651
	48	11	2	85		63	16	17	85		0.275122	0.164776	0.106621	0.154814
	51	14	2	99		69	18	21	96		0.269603	0.165614	0.110668	0.150362
	58	16	5	107		73	20	25	102		0.261927	0.160706	0.106908	0.151881
	61	18	6	116		86	24	32	109		0.260514	0.156248	0.102569	0.157791
175	73	20	6	124		91	27	38	119		0.260524	0.147925	0.101322	0.159349
	84	20	8	130		97	32	41	124		0.258586	0.139224	0.0929651	0.153481
	90	24	10	143		105	37	49	132		0.256071	0.136552	0.0921452	0.15209
	93	30	15	154		113	40	58	144		0.244786	0.133571	0.0968956	0.159468
	97	33	16	160		117	43	62	155		0.245822	0.127028	0.107012	0.154938
200	101	36	20	165		128	46	67	161		0.245579	0.130753	0.110867	0.154635
	110	40	24	175		134	49	73	164		0.238533	0.125259	0.106673	0.151276
	122	42	28	182		142	58	79	171		0.239498	0.123207	0.104938	0.153036
	132	48	30	187		150	67	86	175		0.233256	0.124076	0.101491	0.150917
	137	54	37	193		158	72	91	179		0.227615	0.124068	0.101373	0.151959
225	142	63	39	201		168	79	95	184		0.223174	0.123467	0.107034	0.164745
	149	73	46	205		172	83	101	189		0.222735	0.126188	0.109499	0.168898
	152	77	51	211		183	87	104	192		0.220485	0.12327	0.108934	0.16853

## Sheet: Fig. 6C
	Number of mitotic cells in the dorsal layer					Number of mitotic cells in the ventral layer
0	0	0	0	0	0	0	0	0	0	0
	0	0	0	0	0	0	0	0	0	0
	0	0	0	0	0	0	0	0	0	0
	0	0	0	0	0	0	0	0	0	0
	0	0	0	0	0	0	0	0	0	0
25	0	0	0	0	0	0	0	0	0	0
	0	0	0	0	0	0	0	0	0	0
	0	0	0	0	0	0	0	0	0	0
	0	0	0	0	0	0	0	0	0	0
	0	0	0	0	0	0	0	0	0	0
50	0	0	0	0	0	0	0	0	0	0
	0	0	0	0	0	0	0	0	0	0
	0	0	0	0	0	0	0	0	0	0
	0	0	0	0	0	0	0	0	0	0
	0	0	0	0	0	0	0	0	0	0
75	0	0	0	0	0	0	0	0	0	0
	0	0	0	0	0	0	0	0	0	0
	0	0	0	0	0	0	0	0	0	0
	0	0	0	0	0	0	0	0	0	0
	0	0	0	0	0	0	0	0	0	0
100	0	0	0	0	1	0	0	0	0	0
	0	0	0	0	1	0	0	0	0	0
	0	0	0	0	1	0	0	0	0	1
	0	0	0	0	1	0	0	0	0	3
	0	0	0	0	1	0	0	0	0	5
125	0	0	0	0	1	0	0	0	0	7
	0	0	0	0	2	0	0	0	0	8
	0	0	0	0	3	0	0	0	0	9
	0	0	0	0	3	0	0	0	0	10
	0	0	0	0	4	0	0	0	1	11
150	0	0	0	0	4	0	0	0	1	15
	1	0	1	0	5	1	0	0	3	15
	1	0	1	0	5	2	0	0	4	15
	1	0	1	0	5	2	1	0	4	17
	1	0	1	0	5	2	1	0	6	20
175	2	0	1	0	5	2	1	0	6	21
	2	0	2	0	5	2	1	0	6	22
	3	0	2	0	6	2	1	3	7	23
	3	0	2	0	6	3	2	3	8	25
	3	0	2	2	6	4	2	5	13	30
200	3	0	2	2	10	4	2	7	16	35
	3	0	4	2	13	5	2	10	19	38
	3	0	4	2	15	5	2	13	21	42
	3	0	5	5	17	6	2	15	24	46
	4	0	5	5	21	7	2	18	24	51
225	5	0	8	7	24	8	3	21	28	59
	5	0	8	8	27	8	4	24	31	68
	5	0	13	8	31	11	4	25	35	72
