# Supplementary material for: Programmed disassembly of a microtubule-based membrane protrusion network coordinates 3D epithelial morphogenesis in Drosophila
Source: EMBO J. 2024 Jan 23;43(4):5. doi: 10.1038/s44318-023-00025-w (PMC10897427; doi:10.1038/s44318-023-00025-w)
Supplement: Supplementary file 9 — Source Data Fig. 7 [file 44318_2023_25_MOESM9_ESM.xlsx]

## Sheet: Fig. 7C
Time (min)	Number of mitotic cells in the dorsal layer					Number of mitotic cells in the ventral layer					Interepithelial MTs
0	0	0	0	0	0	0	0	0	0	0	0.406707	0.316497	0.308517	0.433463	0.321284
	0	0	0	0	0	0	0	0	0	0	0.402475	0.314053	0.314842	0.442008	0.311732
	0	0	0	0	0	0	0	0	0	0	0.396793	0.308592	0.321638	0.451474	0.331151
	0	0	0	0	0	0	0	0	0	0	0.425669	0.314119	0.326219	0.452791	0.332047
	0	0	0	0	0	0	0	0	0	0	0.42317	0.311763	0.344334	0.442005	0.333355
25	0	0	0	0	0	0	0	0	0	0	0.425065	0.318403	0.349406	0.446929	0.331451
	0	0	0	0	0	0	0	0	0	0	0.426187	0.326774	0.352345	0.436294	0.328929
	0	0	0	0	0	0	0	0	0	0	0.428666	0.331321	0.337613	0.423625	0.33787
	0	0	0	0	0	0	0	0	0	0	0.419904	0.331205	0.350533	0.424968	0.331801
	0	0	0	0	0	0	0	0	0	0	0.416158	0.329117	0.356144	0.408951	0.338304
50	0	0	0	0	0	0	0	0	0	0	0.417093	0.32578	0.364097	0.400565	0.342817
	0	0	0	0	0	0	0	0	0	0	0.401953	0.320229	0.363556	0.397006	0.338695
	0	0	0	0	0	0	0	0	0	0	0.407949	0.333183	0.36511	0.402641	0.348711
	0	0	0	0	0	0	0	0	0	0	0.405897	0.330512	0.365112	0.403648	0.343805
	0	0	0	0	0	0	0	0	0	0	0.395025	0.339023	0.369928	0.406822	0.331502
75	0	0	0	0	0	0	0	0	0	0	0.388176	0.339249	0.355096	0.40163	0.333597
	0	0	0	0	0	0	0	0	0	0	0.394074	0.32743	0.357013	0.391903	0.342065
	0	0	0	0	0	0	0	0	0	0	0.37948	0.310049	0.349561	0.386153	0.341084
	0	0	0	0	0	0	0	0	0	0	0.380881	0.302727	0.341725	0.379922	0.334042
	0	0	0	0	0	0	0	0	0	0	0.382552	0.294699	0.331399	0.369222	0.327066
100	0	0	0	0	0	0	0	0	0	0	0.377322	0.284521	0.325963	0.365103	0.303182
	0	0	0	0	0	0	0	0	0	0	0.372294	0.274829	0.311322	0.35609	0.300928
	0	0	0	0	0	0	0	0	0	0	0.371222	0.270122	0.305252	0.346972	0.286992
	0	0	0	0	0	0	1	0	0	0	0.363538	0.261869	0.293561	0.34089	0.291969
	0	0	0	0	0	0	1	0	0	0	0.350661	0.253445	0.2857	0.338313	0.28037
125	0	0	0	0	0	0	1	0	0	0	0.344602	0.249312	0.282043	0.335629	0.271925
	0	0	0	0	2	0	1	0	1	0	0.355093	0.249672	0.277253	0.328077	0.250434
	0	0	0	0	3	0	1	0	1	2	0.367313	0.242523	0.273848	0.314959	0.234844
	0	0	0	0	5	0	1	0	2	4	0.368382	0.235947	0.277364	0.310838	0.221741
	0	0	0	1	8	0	1	0	3	4	0.353793	0.231859	0.270888	0.308577	0.217366
150	0	1	0	3	11	0	1	0	5	7	0.345805	0.227613	0.27061	0.302887	0.205212
	0	1	0	4	14	0	3	0	5	7	0.343087	0.217678	0.271493	0.300777	0.204413
	0	1	0	5	18	0	6	0	7	7	0.341319	0.21689	0.267258	0.301099	0.198659
	0	1	0	6	26	0	7	0	10	9	0.335385	0.213342	0.266592	0.289719	0.198227
	1	1	0	7	31	0	10	0	10	10	0.330024	0.209231	0.262533	0.280444	0.189316
175	2	2	0	10	35	1	11	0	13	13	0.322046	0.207411	0.254301	0.278552	0.186777
	3	3	0	16	40	1	14	0	16	14	0.314345	0.202783	0.250375	0.278486	0.188133
	3	9	0	24	44	2	16	0	17	19	0.302555	0.202879	0.249125	0.269399	0.185715
	5	9	0	29	46	3	16	0	18	25	0.297478	0.198712	0.251449	0.261511	0.182398
	5	10	0	32	49	4	17	0	22	26	0.297957	0.196459	0.240177	0.248109	0.182301
200	5	11	0	36	53	6	17	1	27	29	0.284825	0.188722	0.23858	0.238693	0.178478
	7	12	0	39	58	7	17	1	34	35	0.270438	0.180559	0.238908	0.241984	0.174456
	10	15	0	43	65	8	18	1	39	40	0.258275	0.179255	0.238205	0.226052	0.175827
	10	24	0	48	70	8	21	1	42	43	0.251457	0.174751	0.238617	0.217809	0.16775
	12	32	0	51	78	9	22	1	44	47	0.244827	0.166023	0.23584	0.21872	0.164892
225	12	38	0	56	80	9	23	3	46	50	0.243946	0.166069	0.232866	0.217435	0.167695
	13	45	0	63	85	9	27	3	52	55	0.244467	0.170104	0.235053	0.216958	0.166646
	15	52	0	70	89	9	31	3	56	60	0.242763	0.161071	0.239574	0.206448	0.161374

## Sheet: Fig. 7D
Time (min)	Number of mitotic cells in the dorsal layer					Number of mitotic cells in the ventral layer					Interepithelial MTs
0	0	0	0	0	0	0	0	0	0	0	0.406868	0.273528	0.326627	0.377455	0.278264
	0	0	0	0	0	0	0	0	0	0	0.406109	0.268153	0.334135	0.375584	0.2911
	0	0	0	0	0	0	0	0	0	0	0.377748	0.272889	0.321661	0.367511	0.29241
	0	0	0	0	0	0	0	0	0	0	0.346405	0.276806	0.320032	0.389921	0.299926
	0	0	0	0	0	0	0	0	0	0	0.352114	0.281072	0.324355	0.379247	0.279767
25	0	0	0	0	0	0	0	0	0	0	0.346048	0.279033	0.3233	0.374363	0.288941
	0	0	0	0	0	0	0	0	0	0	0.343916	0.28287	0.325482	0.37264	0.278649
	0	0	0	0	0	0	0	0	0	0	0.358554	0.286346	0.321653	0.368	0.283979
	0	0	0	0	0	0	0	0	0	0	0.353649	0.29016	0.321798	0.349216	0.287636
	0	0	0	0	0	0	0	0	0	0	0.346123	0.291781	0.318407	0.351965	0.284036
50	0	0	0	0	0	0	0	0	0	0	0.339974	0.288031	0.316799	0.350087	0.284983
	0	0	0	0	0	0	0	0	0	0	0.339413	0.282683	0.310729	0.342184	0.284786
	0	0	0	0	0	0	0	0	0	0	0.327054	0.28748	0.299282	0.338281	0.279906
	0	0	0	0	0	0	1	0	0	0	0.332877	0.275748	0.28783	0.339705	0.278148
	0	0	0	0	0	0	1	0	0	0	0.329284	0.266889	0.279437	0.333023	0.27909
75	0	0	0	0	0	0	1	0	1	0	0.32414	0.268078	0.279973	0.326349	0.27744
	0	1	0	0	0	0	3	0	1	0	0.320398	0.259325	0.275728	0.316842	0.281611
	0	1	0	1	0	0	3	0	1	0	0.31654	0.255769	0.270774	0.313272	0.267534
	0	1	0	1	0	0	6	0	3	0	0.31226	0.251005	0.263827	0.30841	0.264496
	0	3	0	2	0	0	7	0	3	0	0.309524	0.254513	0.266757	0.294678	0.261897
100	0	4	0	3	0	0	10	1	7	0	0.308366	0.247717	0.26442	0.286807	0.262131
	0	4	0	5	0	0	13	1	8	0	0.295369	0.243305	0.257049	0.278344	0.25301
	0	7	0	8	0	0	16	1	16	0	0.294162	0.237111	0.254752	0.260581	0.25714
	0	8	0	11	0	0	21	3	20	0	0.292247	0.231353	0.250125	0.255843	0.253222
	0	9	0	12	0	0	23	3	25	0	0.294796	0.217292	0.244648	0.24401	0.247628
125	0	15	0	15	0	0	31	4	28	0	0.283495	0.207495	0.233525	0.232612	0.249378
	0	23	1	22	0	0	39	4	31	1	0.278997	0.198712	0.231767	0.217241	0.24313
	0	29	1	26	0	2	54	4	36	1	0.278395	0.191912	0.225547	0.207681	0.243359
	0	35	1	28	0	2	70	8	43	1	0.264409	0.178607	0.222538	0.196303	0.242812
	0	41	1	38	0	2	83	8	51	1	0.268533	0.17105	0.216969	0.188822	0.247349
150	1	47	1	46	0	2	95	10	61	1	0.262666	0.163252	0.215183	0.173586	0.246252
	2	54	1	54	0	4	100	12	66	1	0.265227	0.156196	0.210843	0.16904	0.244683
	2	58	2	65	0	9	110	14	74	2	0.258563	0.145071	0.204873	0.174409	0.238465
	7	66	6	69	0	14	121	17	85	2	0.255133	0.140117	0.203723	0.15896	0.231867
	9	78	8	82	2	20	127	24	96	4	0.256134	0.133087	0.197988	0.150164	0.221824
175	16	94	10	91	2	22	132	28	109	4	0.242687	0.128869	0.191394	0.143544	0.221872
	22	102	12	97	2	26	141	31	123	5	0.228261	0.123672	0.184429	0.13519	0.219496
	27	114	17	106	2	32	154	33	129	10	0.211614	0.114167	0.180756	0.12237	0.212105
	31	123	25	113	3	40	164	40	138	15	0.200834	0.11105	0.173685	0.12134	0.211736
	40	134	28	119	4	50	172	49	147	15	0.185852	0.109488	0.166605	0.118277	0.212121
200	48	146	31	130	6	59	187	54	156	20	0.179031	0.108111	0.164212	0.116017	0.214721
	60	157	35	139	8	66	193	58	163	23	0.166852	0.106156	0.160591	0.109552	0.212298
	66	161	41	149	9	77	206	62	170	26	0.18168	0.104242	0.162252	0.105755	0.204202
	75	167	48	160	10	87	219	69	176	30	0.155729	0.101324	0.156234	0.10233	0.196794
	86	177	55	167	12	94	232	74	187	35	0.142937	0.101882	0.157306	0.0997584	0.198995
225	94	188	66	171	14	105	238	83	200	36	0.138162	0.105685	0.157425	0.0986827	0.18271
	103	196	78	180	17	113	251	93	208	40	0.134247	0.107986	0.156439	0.0965676	0.177934
	109	202	89	187	20	127	260	103	218	45	0.12759	0.103209	0.148734	0.0921313	0.17842

## Sheet: Fig. 7E
Time (min)	Number of mitotic cells in the dorsal layer					Number of mitotic cells in the ventral layer
0	0	0	0	0	0	0	0	0	0	0
	0	0	0	0	0	0	0	0	0	0
	0	0	0	0	0	0	0	0	0	0
	0	0	0	0	0	0	0	0	0	0
	0	0	0	0	0	0	0	0	0	0
25	0	0	0	0	0	0	0	0	0	0
	0	0	0	0	0	0	0	0	0	0
	0	0	0	0	0	0	0	0	0	0
	0	0	0	0	0	0	0	0	0	0
	0	0	0	0	0	0	0	0	0	0
50	0	0	0	0	0	0	0	0	0	0
	0	0	0	0	0	0	0	0	0	0
	0	0	0	0	0	0	0	0	0	0
	0	0	0	0	0	0	0	0	0	0
	0	0	0	0	0	0	0	0	0	0
75	0	0	0	0	0	0	0	0	0	0
	0	0	0	0	0	0	0	0	0	0
	0	0	0	0	0	0	0	0	0	0
	0	0	0	0	0	0	0	0	0	0
	0	0	0	0	0	0	0	0	0	0
100	0	0	0	0	0	0	0	0	0	0
	0	0	0	0	0	0	0	0	0	0
	0	0	0	0	0	0	0	0	0	0
	1	1	0	0	0	0	0	0	0	0
	2	1	2	0	0	0	0	0	0	0
125	4	1	2	0	0	0	0	0	0	0
	6	1	2	0	0	0	0	0	0	0
	12	1	4	0	0	0	0	0	0	0
	16	1	4	0	0	1	0	1	0	0
	18	1	4	0	0	1	0	1	0	0
150	19	1	7	0	0	1	0	1	0	0
	20	1	7	0	0	2	0	1	0	0
	20	2	7	0	0	5	0	1	0	0
	22	2	7	0	0	5	0	1	0	0
	32	4	9	0	0	10	0	1	0	0
175	32	4	11	0	0	15	1	1	0	0
	35	4	11	0	0	16	2	1	0	0
	38	8	12	0	0	20	2	1	0	0
	44	8	14	0	0	25	5	1	0	0
	54	11	15	0	0	29	6	2	0	0
200	61	15	15	0	0	30	7	2	0	0
	63	19	16	0	0	37	8	2	0	0
	68	21	17	0	0	39	9	2	0	0
	70	25	17	0	0	46	9	2	0	0
	74	30	17	0	0	46	9	3	0	0
225	77	33	17	0	0	50	10	3	0	0
	82	36	18	0	0	54	11	3	0	0
	87	38	23	0	0	59	12	3	0	0
