# Supplementary material for: Programmed disassembly of a microtubule-based membrane protrusion network coordinates 3D epithelial morphogenesis in Drosophila
Source: EMBO J. 2024 Jan 23;43(4):5. doi: 10.1038/s44318-023-00025-w (PMC10897427; doi:10.1038/s44318-023-00025-w)
Supplement: Supplementary file 10 — Source Data Fig. 8 [file 44318_2023_25_MOESM10_ESM.xlsx]

## Sheet: Fig. 8C
Time (min)	Number of mitotic cells in the dorsal layer					Number of mitotic cells in the ventral layer					Interepithelial MTs
0	0	0	0	0		0	0	0	0		0.327623	0.288539	0.376475	0.3836
	0	0	0	0		0	0	0	0		0.368586	0.299973	0.373453	0.379668
	0	0	0	0		0	0	0	0		0.357859	0.311933	0.370135	0.376021
	0	0	0	0		0	0	0	0		0.378704	0.284197	0.37782	0.377512
	0	0	0	0		0	0	0	0		0.404923	0.314052	0.375776	0.354504
25	0	0	0	0		0	0	0	0		0.363693	0.294248	0.378641	0.363975
	0	0	0	0		0	0	0	0		0.369127	0.302031	0.378527	0.346426
	0	0	0	0		0	0	0	0		0.378209	0.312431	0.386439	0.369318
	0	0	0	0		0	0	0	0		0.372326	0.325067	0.382426	0.370397
	0	0	0	0		0	0	0	0		0.354563	0.327427	0.38752	0.373495
50	0	0	0	0		0	0	0	0		0.362556	0.343478	0.367165	0.378033
	0	0	0	0		0	0	0	0		0.359705	0.331592	0.364675	0.377521
	0	0	0	0		0	0	0	0		0.359049	0.33687	0.369516	0.373194
	0	0	0	0		0	0	0	0		0.350302	0.324043	0.35877	0.351441
	0	0	0	0		0	0	0	0		0.353593	0.325907	0.354549	0.35423
75	0	0	0	0		0	0	0	0		0.356196	0.313985	0.352169	0.352355
	0	0	0	0		0	0	0	0		0.343204	0.312002	0.359596	0.334626
	0	0	0	0		0	0	0	0		0.331002	0.310856	0.337205	0.32321
	0	0	0	0		0	0	0	0		0.326155	0.314774	0.322198	0.31699
	0	0	0	0		0	0	0	0		0.308737	0.310916	0.313882	0.30194
100	0	0	0	0		0	0	2	1		0.300014	0.303733	0.306818	0.299388
	0	0	0	0		0	2	3	1		0.291065	0.305297	0.291676	0.295875
	0	0	0	0		0	2	4	3		0.282876	0.286021	0.291701	0.296622
	0	0	0	0		0	3	7	3		0.286948	0.281002	0.290027	0.296366
	0	0	0	0		0	3	8	3		0.276825	0.273913	0.278053	0.296881
125	0	0	0	0		0	3	9	3		0.262233	0.265021	0.283287	0.287049
	0	0	0	0		0	3	12	3		0.25563	0.26097	0.28481	0.286401
	0	0	0	0		0	3	16	5		0.245275	0.25331	0.278328	0.2813
	0	0	0	0		1	3	21	5		0.239201	0.253503	0.276194	0.272125
	0	0	0	0		2	4	28	8		0.244471	0.251676	0.262232	0.275748
150	0	0	0	0		4	4	33	15		0.240631	0.244644	0.261738	0.276411
	0	0	0	0		5	6	41	19		0.239163	0.253899	0.258173	0.27225
	0	0	0	0		7	10	49	21		0.232337	0.234546	0.252541	0.264508
	0	0	0	0		8	10	56	24		0.230769	0.229033	0.235886	0.261442
	0	0	0	0		10	11	63	27		0.227626	0.235825	0.225326	0.254493
175	0	0	0	0		10	11	65	32		0.220243	0.223008	0.229616	0.254856
	0	0	0	0		12	11	72	41		0.219177	0.21687	0.231	0.257312
	0	0	0	0		19	11	78	47		0.207634	0.216573	0.228901	0.248402
	0	0	0	0		22	12	83	51		0.212977	0.210977	0.220378	0.237489
	0	0	0	0		24	12	91	55		0.215129	0.207657	0.223056	0.237105
200	0	0	0	0		26	13	93	60		0.217134	0.198579	0.216632	0.236844
	0	0	0	0		27	14	100	66		0.221594	0.197425	0.209548	0.234993
	0	0	0	0		30	15	104	71		0.219387	0.197176	0.202704	0.234537
	0	0	0	0		33	17	110	78		0.211195	0.194191	0.20042	0.231041
	0	0	0	0		35	17	116	79		0.208968	0.189542	0.193485	0.220041
225	0	0	0	0		38	18	123	84		0.20894	0.186966	0.189728	0.234082
	0	0	0	0		43	18	127	86		0.214905	0.181323	0.194016	0.224226
	0	0	0	0		46	20	131	89		0.212322	0.182488	0.179074	0.230262
